# Supplementary material for: Integrating multi-polygenic scores for enhanced prediction of antidepressant treatment outcomes in an East Asian population
Source: Neuropsychopharmacology. 2025 Oct 28;51(2):422–9. doi: 10.1038/s41386-025-02269-y (PMC12708836; doi:10.1038/s41386-025-02269-y)
Supplement: Supplementary file 1 — Supplementary tables [file 41386_2025_2269_MOESM1_ESM.xlsx]

## Sheet: Content
	Sheets Name	Description
Supplementary Table S2	Table S2. GWASlist	GWAS summary statistics used for generating PGS of the 108 traits
Supplementary Table S3	Table S3. Correlation analysis	Pearson's correlations (rg) between a single polygenic score (PGS) predictors and the percentage improvement in HRSD-17 scores from baseline to week 4
Supplementary Table S4	Table S4. glmmLasso	Final models and estimates based on generalized linear mixed models with L1-penalty (GLMMLasso)

## Sheet: Table S2. GWASList
Supplementary Table 2
1. List of 108 traits for the PGS predictors and the corresponding GWAS summary statistics
2. *We perfromed GWAS meta-analysis for traits with more than one GWAS of same population based on METAL (https://genome.sph.umich.edu/wiki/METAL_Documentation).
Category	Phenotype	Population	N	PMID/References	Download Link/Data request source
Psychiatricl disorders	Anorexia nervosa	EUR	72517	https://pubmed.ncbi.nlm.nih.gov/31308545/	https://figshare.com/articles/dataset/an2019/14671980
Psychiatricl disorders	Antidepressant	EUR	5155	https://pubmed.ncbi.nlm.nih.gov/35712048/	https://figshare.com/articles/dataset/AntiDepResponse2021/16989445?file=31424383
Psychiatricl disorders	Attention deficit hyperactivity disorder	EUR	53293	https://pubmed.ncbi.nlm.nih.gov/30478444/	https://figshare.com/articles/dataset/adhd2019/14671965
Psychiatricl disorders	Autism spectrum disorder	EUR	46351	https://pubmed.ncbi.nlm.nih.gov/30804558/	https://figshare.com/articles/dataset/asd2019/14671989
Psychiatricl disorders	Bipolar disorder	EUR	413466	https://pubmed.ncbi.nlm.nih.gov/34002096/	https://figshare.com/articles/dataset/PGC3_bipolar_disorder_GWAS_summary_statistics/14102594
Psychiatricl disorders	Cannabis use disorder	EUR	357806	https://pubmed.ncbi.nlm.nih.gov/33096046/	https://figshare.com/articles/dataset/sud2020-cud/14842692
Psychiatricl disorders	Childhood trauma	EUR	107904	https://pubmed.ncbi.nlm.nih.gov/39979475/	https://www.ebi.ac.uk/gwas/downloads
Psychiatricl disorders	Major depressive disorder	EUR	500199	https://pubmed.ncbi.nlm.nih.gov/30718901/	https://datashare.ed.ac.uk/handle/10283/3203
Psychiatricl disorders		EAS	169805	https://pubmed.ncbi.nlm.nih.gov/34586374/	https://figshare.com/articles/dataset/mdd2021asi/16989442
Psychiatricl disorders	Obsessive-compulsive disorder	EUR	9725	https://pubmed.ncbi.nlm.nih.gov/28761083/	https://figshare.com/articles/dataset/ocd2018/14672103
Psychiatricl disorders	Panic disorder	EUR	10240	https://pubmed.ncbi.nlm.nih.gov/31712720/	https://figshare.com/articles/dataset/panic2019/16602218
Psychiatricl disorders	Posttraumatic stress disorder	EUR	195536	https://pubmed.ncbi.nlm.nih.gov/31594949/	https://figshare.com/articles/dataset/ptsd2019/14672133
Psychiatricl disorders	Schizophrenia	EUR	130644	https://pubmed.ncbi.nlm.nih.gov/35396580/	https://figshare.com/articles/dataset/PGC3_bipolar_disorder_GWAS_summary_statistics/14102594
Psychiatricl disorders		EAS	58140	https://pubmed.ncbi.nlm.nih.gov/31740837/	https://figshare.com/articles/dataset/scz2019asi/19193084?file=34100891
Psychiatricl disorders	Suicide attempt	EUR	549743	https://pubmed.ncbi.nlm.nih.gov/34861974/	https://docs.google.com/forms/d/e/1FAIpQLSc4hGOJ181WGfP3yTjMxUmdf4d6hK0dkXSwRO0ivcPdZIOslg/viewform
Psychiatricl disorders	Tourette syndrome	EUR	14307	https://pubmed.ncbi.nlm.nih.gov/30818990/	https://figshare.com/articles/dataset/ts2019/14672232
Substance use	Alcohol dependence	EUR	52848	https://pubmed.ncbi.nlm.nih.gov/30482948/	https://figshare.com/articles/dataset/sud2018-alc/14672187
Substance use	Age of initiation (regular)	EUR	323386	https://pubmed.ncbi.nlm.nih.gov/36477530/	https://conservancy.umn.edu/handle/11299/241912
Substance use		EAS	59148	https://pubmed.ncbi.nlm.nih.gov/36477530/	https://conservancy.umn.edu/handle/11299/241912
Substance use	Cigarettes per day	EUR	326497	https://pubmed.ncbi.nlm.nih.gov/36477530/	https://conservancy.umn.edu/handle/11299/241912
Substance use		EAS	104664	https://pubmed.ncbi.nlm.nih.gov/36477530/	https://conservancy.umn.edu/handle/11299/241912
Substance use	Drinks per week	EUR	666978	https://pubmed.ncbi.nlm.nih.gov/36477530/	https://conservancy.umn.edu/handle/11299/241912
Substance use		EAS	90852	https://pubmed.ncbi.nlm.nih.gov/36477530/	https://conservancy.umn.edu/handle/11299/241912
Substance use	Smoking cessation	EUR	388313	https://pubmed.ncbi.nlm.nih.gov/36477530/	https://conservancy.umn.edu/handle/11299/241912
Substance use		EAS	106992	https://pubmed.ncbi.nlm.nih.gov/36477530/	https://conservancy.umn.edu/handle/11299/241912
Substance use	Smoking initiation	EUR	805431	https://pubmed.ncbi.nlm.nih.gov/36477530/	https://conservancy.umn.edu/handle/11299/241912
Substance use		EAS	217901	https://pubmed.ncbi.nlm.nih.gov/36477530/	https://conservancy.umn.edu/handle/11299/241912
Psychological and behavioral traits	Agreeableness	EUR	17375	https://pubmed.ncbi.nlm.nih.gov/21173776/	https://tweelingenregister.vu.nl/gpc
Psychological and behavioral traits	Conscientiousness	EUR	17375	https://pubmed.ncbi.nlm.nih.gov/21173776/	https://tweelingenregister.vu.nl/gpc
Psychological and behavioral traits	Extraversion	EUR	63030	https://pubmed.ncbi.nlm.nih.gov/26362575/	https://tweelingenregister.vu.nl/gpc
Psychological and behavioral traits	Openness to experience	EUR	17375	https://pubmed.ncbi.nlm.nih.gov/21173776/	https://tweelingenregister.vu.nl/gpc
Psychological and behavioral traits	Neuroticism	EUR	523783	https://pubmed.ncbi.nlm.nih.gov/30643256/	https://surfdrive.surf.nl/files/index.php/s/Ow1qCDpFT421ZOO?path=%2FMultivariate_GWAMA_sumstats%2FUnivariate
Psychological and behavioral traits	Life satisfaction	EUR	80852	https://pubmed.ncbi.nlm.nih.gov/30643256/	https://surfdrive.surf.nl/files/index.php/s/Ow1qCDpFT421ZOO?path=%2FMultivariate_GWAMA_sumstats%2FUnivariate
Psychological and behavioral traits	Loneliness	EUR	445024	https://pubmed.ncbi.nlm.nih.gov/29970889/	https://www.repository.cam.ac.uk/handle/1810/277812
Psychological and behavioral traits	Positive affect	EUR	410603	https://pubmed.ncbi.nlm.nih.gov/30643256/	https://surfdrive.surf.nl/files/index.php/s/Ow1qCDpFT421ZOO?path=%2FMultivariate_GWAMA_sumstats%2FUnivariate
Psychological and behavioral traits	Education	EUR	766345	https://pubmed.ncbi.nlm.nih.gov/30038396/	https://www.dropbox.com/s/ho58e9jmytmpaf8/GWAS_EA_excl23andMe.txt?dl=1
Psychological and behavioral traits		EAS	104722	https://pubmed.ncbi.nlm.nih.gov/38182883/	https://www.ebi.ac.uk/gwas/downloads
Psychological and behavioral traits	Pub or social club	EUR	452302	https://pubmed.ncbi.nlm.nih.gov/29970889/	https://www.repository.cam.ac.uk/handle/1810/277812
Psychological and behavioral traits	Religious group	EUR	452302	https://pubmed.ncbi.nlm.nih.gov/29970889/	https://www.repository.cam.ac.uk/handle/1810/277812
Psychological and behavioral traits	Sports club or gym	EUR	452302	https://pubmed.ncbi.nlm.nih.gov/29970889/	https://www.repository.cam.ac.uk/handle/1810/277812
Brain imaging markers and neurological disorders	Alzheimer's disease	EUR	762917	https://pubmed.ncbi.nlm.nih.gov/34493870/	https://ctg.cncr.nl/software/summary_statistics/
Brain imaging markers and neurological disorders	Cortical surface area of cerebral cortex	EUR	32585	https://pubmed.ncbi.nlm.nih.gov/32193296/	https://enigma.ini.usc.edu/
Brain imaging markers and neurological disorders	Cortical thickness of cerebral cortex	EUR	32712	https://pubmed.ncbi.nlm.nih.gov/32193296/	https://enigma.ini.usc.edu/
Brain imaging markers and neurological disorders	Parkison's disease	EUR	482730	https://pubmed.ncbi.nlm.nih.gov/31701892/	https://atlas.ctglab.nl/traitDB/4167
Brain imaging markers and neurological disorders	Stroke	EUR	1308460	https://pubmed.ncbi.nlm.nih.gov/36180795/	https://www.ebi.ac.uk/gwas/studies/GCST90104539
Brain imaging markers and neurological disorders		EAS	264655	https://pubmed.ncbi.nlm.nih.gov/36180795/	https://www.ebi.ac.uk/gwas/studies/GCST90104544
Brain imaging markers and neurological disorders	Cardioembolic stroke	EUR	1245612	https://pubmed.ncbi.nlm.nih.gov/36180795/	https://www.ebi.ac.uk/gwas/studies/GCST90104541
Brain imaging markers and neurological disorders		EAS	238168	https://pubmed.ncbi.nlm.nih.gov/36180795/	https://www.ebi.ac.uk/gwas/studies/GCST90104546
Brain imaging markers and neurological disorders	Ischemic stroke	EUR	1296908	https://pubmed.ncbi.nlm.nih.gov/36180795/	https://www.ebi.ac.uk/gwas/studies/GCST90104540
Brain imaging markers and neurological disorders		EAS	256274	https://pubmed.ncbi.nlm.nih.gov/36180795/	https://www.ebi.ac.uk/gwas/studies/GCST90104545
Brain imaging markers and neurological disorders	Large artery stroke	EUR	1241207	https://pubmed.ncbi.nlm.nih.gov/36180795/	https://www.ebi.ac.uk/gwas/studies/GCST90104542
Brain imaging markers and neurological disorders		EAS	238977	https://pubmed.ncbi.nlm.nih.gov/36180795/	https://www.ebi.ac.uk/gwas/studies/GCST90104547
Brain imaging markers and neurological disorders	Small vessel stroke	EUR	1241619	https://pubmed.ncbi.nlm.nih.gov/36180795/	https://www.ebi.ac.uk/gwas/studies/GCST90104543
Brain imaging markers and neurological disorders		EAS	242774	https://pubmed.ncbi.nlm.nih.gov/36180795/	https://www.ebi.ac.uk/gwas/studies/GCST90104548
Sleep traits	Daytime naps	EUR	452633	https://pubmed.ncbi.nlm.nih.gov/33568662/	https://sleep.hugeamp.org/dinspector.html?dataset=GWAS_UKBB_eu
Sleep traits	Daytime sleepness	EUR	452071	https://pubmed.ncbi.nlm.nih.gov/31409809/	https://sleep.hugeamp.org/dinspector.html?dataset=GWAS_UKBB_eu
Sleep traits	Insomnia	EUR	237622	https://pubmed.ncbi.nlm.nih.gov/30804566/	https://sleep.hugeamp.org/dinspector.html?dataset=GWAS_UKBB_eu
Sleep traits	Long sleep	EUR	339926	https://pubmed.ncbi.nlm.nih.gov/30846698/	https://sleep.hugeamp.org/dinspector.html?dataset=GWAS_UKBB_eu
Sleep traits	Morning person	EUR	449734	https://pubmed.ncbi.nlm.nih.gov/30696823/	https://sleep.hugeamp.org/dinspector.html?dataset=GWAS_UKBB_eu
Sleep traits	Short sleep	EUR	411934	https://pubmed.ncbi.nlm.nih.gov/30846698/	https://sleep.hugeamp.org/dinspector.html?dataset=GWAS_UKBB_eu
Sleep traits	Sleep duration	EUR	446118	https://pubmed.ncbi.nlm.nih.gov/30846698/	https://sleep.hugeamp.org/dinspector.html?dataset=GWAS_UKBB_eu
Inflammatory biomarkers	Brain-derived neurotrophic factor measurement	EUR	5366	https://pubmed.ncbi.nlm.nih.gov/35078996/	https://www.ebi.ac.uk/gwas/studies/GCST90087740
Inflammatory biomarkers	C-reactive protein	EUR	575531	https://pubmed.ncbi.nlm.nih.gov/35459240/	http://ftp.ebi.ac.uk/pub/databases/gwas/summary_statistics/GCST90029001-GCST90030000/GCST90029070/
Inflammatory biomarkers		EAS	83025	https://pubmed.ncbi.nlm.nih.gov/34594039/	https://pheweb.jp/downloads
Inflammatory biomarkers	Interleukin-10	EUR	7681	https://pubmed.ncbi.nlm.nih.gov/27989323/	https://www.ebi.ac.uk/gwas/studies/GCST004444
Inflammatory biomarkers	Interleukin-12p70	EUR	8270	https://pubmed.ncbi.nlm.nih.gov/27989323/	https://www.ebi.ac.uk/gwas/studies/GCST004439
Inflammatory biomarkers	Interleukin-13	EUR	3557	https://pubmed.ncbi.nlm.nih.gov/27989323/	https://www.ebi.ac.uk/gwas/studies/GCST004443
Inflammatory biomarkers	Interleukin-16	EUR	3483	https://pubmed.ncbi.nlm.nih.gov/27989323/	https://www.ebi.ac.uk/gwas/studies/GCST004430
Inflammatory biomarkers	Interleukin-17	EUR	7760	https://pubmed.ncbi.nlm.nih.gov/27989323/	https://www.ebi.ac.uk/gwas/studies/GCST004442
Inflammatory biomarkers	Interleukin-18	EUR	21758	https://pubmed.ncbi.nlm.nih.gov/33067605/	https://www.ebi.ac.uk/gwas/studies/GCST90012024
Inflammatory biomarkers	Interleukin-1-receptor antagonist	EUR	21758	https://pubmed.ncbi.nlm.nih.gov/33067605/	https://www.ebi.ac.uk/gwas/studies/GCST90012004
Inflammatory biomarkers	Interleukin-2-receptor antagonist	EUR	3677	https://pubmed.ncbi.nlm.nih.gov/27989323/	https://www.ebi.ac.uk/gwas/studies/GCST004454
Inflammatory biomarkers	Interleukin-4	EUR	8124	https://pubmed.ncbi.nlm.nih.gov/27989323/	https://www.ebi.ac.uk/gwas/studies/GCST004453
Inflammatory biomarkers	Interleukin-5	EUR	3364	https://pubmed.ncbi.nlm.nih.gov/27989323/	https://www.ebi.ac.uk/gwas/studies/GCST004452
Inflammatory biomarkers	Interleukin-6	EUR	21758	https://pubmed.ncbi.nlm.nih.gov/33067605/	https://www.ebi.ac.uk/gwas/studies/GCST90012005
Inflammatory biomarkers	Interleukin-7	EUR	3409	https://pubmed.ncbi.nlm.nih.gov/27989323/	https://www.ebi.ac.uk/gwas/studies/GCST004451
Inflammatory biomarkers	Interleukin-8	EUR	21758	https://pubmed.ncbi.nlm.nih.gov/33067605/	https://www.ebi.ac.uk/gwas/studies/GCST90011994
Inflammatory biomarkers	Interleukin-9	EUR	3634	https://pubmed.ncbi.nlm.nih.gov/27989323/	https://www.ebi.ac.uk/gwas/studies/GCST004450
Inflammatory biomarkers	Lymphocyte count	EUR	524923	https://pubmed.ncbi.nlm.nih.gov/32888493/	https://www.ebi.ac.uk/gwas/studies/GCST90002316
Inflammatory biomarkers		EAS	89266	https://pubmed.ncbi.nlm.nih.gov/32888493/	https://www.ebi.ac.uk/gwas/studies/GCST90002316
Inflammatory biomarkers	Monocyte chemoattractant protein-1	EUR	21758	https://pubmed.ncbi.nlm.nih.gov/33067605/	https://www.ebi.ac.uk/gwas/studies/GCST90012007
Inflammatory biomarkers	Neutrophil count	EUR	519288	https://pubmed.ncbi.nlm.nih.gov/32888493/	https://www.ebi.ac.uk/gwas/studies/GCST90002351
Inflammatory biomarkers		EAS	78744	https://pubmed.ncbi.nlm.nih.gov/32888493/	https://www.ebi.ac.uk/gwas/studies/GCST90002352
Inflammatory biomarkers	Tumor necrosis factor alpha	EUR	3454	https://pubmed.ncbi.nlm.nih.gov/27989323/	https://www.ebi.ac.uk/gwas/studies/GCST004426
Medical diseases	Atrial Fibrillation	EUR	1030836	https://pubmed.ncbi.nlm.nih.gov/30061737/	http://csg.sph.umich.edu/willer/public/afib2018/
Medical diseases	Coronary artery disease	EUR*	640653	1. https://pubmed.ncbi.nlm.nih.gov/34737426/ 2. https://pubmed.ncbi.nlm.nih.gov/26343387/	1. UKB: https://yanglab.westlake.edu.cn/data/ukb_fastgwa/imp_binary/pheno/411.4_PheCode 2. CARDIoGRAMplusC4D Consortium: http://www.cardiogramplusc4d.org/data-downloads/
Medical diseases		EAS	168228	https://pubmed.ncbi.nlm.nih.gov/33020668/	https://humandbs.biosciencedbc.jp/en/hum0014-v24
Medical diseases	Multisite chronic pain	EUR	387649	https://pubmed.ncbi.nlm.nih.gov/31194737/	https://researchdata.gla.ac.uk/822/
Medical diseases	Type 2 diabetes	EUR	898130	https://pubmed.ncbi.nlm.nih.gov/30297969/	https://diagram-consortium.org/
Medical diseases		EAS*	538294	1. https://pubmed.ncbi.nlm.nih.gov/32499647/ 2. https://pubmed.ncbi.nlm.nih.gov/38116116/	1. East Aisan: https://blog.nus.edu.sg/agen/summary-statistics/t2d-2020/ 2. https://www.ebi.ac.uk/gwas/downloads
Medical measurements	Height	EUR	1597374	https://pubmed.ncbi.nlm.nih.gov/36224396/	https://www.joelhirschhornlab.org/giant-consortium-results
Medical measurements		EAS*	456471	1. https://pubmed.ncbi.nlm.nih.gov/34594039/ 2. https://pubmed.ncbi.nlm.nih.gov/38116116/	1. https://www.joelhirschhornlab.org/giant-consortium-results 2. https://www.ebi.ac.uk/gwas/downloads
Medical measurements	Body weight	EUR	360116	http://www.nealelab.is/uk-biobank	http://www.nealelab.is/uk-biobank
Medical measurements		EAS*	258034	1. https://pubmed.ncbi.nlm.nih.gov/34594039/ 2. https://pubmed.ncbi.nlm.nih.gov/38116116/	1. https://pheweb.jp/ 2. https://www.ebi.ac.uk/gwas/downloads
Medical measurements	Body mass index	EUR	806834	https://pubmed.ncbi.nlm.nih.gov/30239722/	https://zenodo.org/record/1251813#.Y49vLctBw2w
Medical measurements		EAS*	256450	1. https://pubmed.ncbi.nlm.nih.gov/34594039/ 2. https://pubmed.ncbi.nlm.nih.gov/38116116/	1. https://pheweb.jp/ 2. https://www.ebi.ac.uk/gwas/downloads
Medical measurements	Body fat rate	EUR	354628	http://www.nealelab.is/uk-biobank	http://www.nealelab.is/uk-biobank
Medical measurements		EAS	92615	https://pubmed.ncbi.nlm.nih.gov/38116116/	https://www.ebi.ac.uk/gwas/downloads
Medical measurements	Waist circumference	EUR	360564	http://www.nealelab.is/uk-biobank	http://www.nealelab.is/uk-biobank
Medical measurements		EAS	92615	https://pubmed.ncbi.nlm.nih.gov/38116116/	https://www.ebi.ac.uk/gwas/downloads
Medical measurements	Hip circumference	EUR	360521	http://www.nealelab.is/uk-biobank	http://www.nealelab.is/uk-biobank
Medical measurements		EAS	92615	https://pubmed.ncbi.nlm.nih.gov/38116116/	https://www.ebi.ac.uk/gwas/downloads
Medical measurements	Waist-to-hip ratio	EUR	697734	https://pubmed.ncbi.nlm.nih.gov/30239722/	https://zenodo.org/record/1251813#.Y49vLctBw2w
Medical measurements		EAS	92615	https://pubmed.ncbi.nlm.nih.gov/38116116/	https://www.ebi.ac.uk/gwas/downloads
Medical measurements	Bone density T-score	EAS	92615	https://pubmed.ncbi.nlm.nih.gov/38116116/	https://www.ebi.ac.uk/gwas/downloads
Medical measurements	Bone density Z-score	EAS	92615	https://pubmed.ncbi.nlm.nih.gov/38116116/	https://www.ebi.ac.uk/gwas/downloads
Medical measurements	Diastolic blood pressure	EUR	340162	http://www.nealelab.is/uk-biobank	http://www.nealelab.is/uk-biobank
Medical measurements		EAS*	238130	1. https://pubmed.ncbi.nlm.nih.gov/34594039/ 2. https://pubmed.ncbi.nlm.nih.gov/38116116/	1. https://pheweb.jp/ 2. https://www.ebi.ac.uk/gwas/downloads
Medical measurements	Systolic blood pressure	EUR	340159	http://www.nealelab.is/uk-biobank	http://www.nealelab.is/uk-biobank
Medical measurements		EAS*	238120	1. https://pubmed.ncbi.nlm.nih.gov/34594039/ 2. https://pubmed.ncbi.nlm.nih.gov/38116116/	1. https://pheweb.jp/ 2. https://www.ebi.ac.uk/gwas/downloads
Medical measurements	Heart rate	EUR	458969	https://pubmed.ncbi.nlm.nih.gov/30940143/	https://atlas.ctglab.nl/traitDB/4377
Medical measurements		EAS	92615	https://pubmed.ncbi.nlm.nih.gov/38116116/	https://www.ebi.ac.uk/gwas/downloads
Medical measurements	White blood cell	EUR	350470	http://www.nealelab.is/uk-biobank	http://www.nealelab.is/uk-biobank
Medical measurements		EAS*	246970	1. https://pubmed.ncbi.nlm.nih.gov/34594039/ 2. https://pubmed.ncbi.nlm.nih.gov/38116116/	1. https://pheweb.jp/ 2. https://www.ebi.ac.uk/gwas/downloads
Medical measurements	Red blood cell	EUR	350475	http://www.nealelab.is/uk-biobank	http://www.nealelab.is/uk-biobank
Medical measurements		EAS*	246127	1. https://pubmed.ncbi.nlm.nih.gov/34594039/ 2. https://pubmed.ncbi.nlm.nih.gov/38116116/	1. https://pheweb.jp/ 2. https://www.ebi.ac.uk/gwas/downloads
Medical measurements	Hemoglobin	EUR	350474	http://www.nealelab.is/uk-biobank	http://www.nealelab.is/uk-biobank
Medical measurements		EAS*	245062	1. https://pubmed.ncbi.nlm.nih.gov/34594039/ 2. https://pubmed.ncbi.nlm.nih.gov/38116116/	1. https://pheweb.jp/ 2. https://www.ebi.ac.uk/gwas/downloads
Medical measurements	Hematocrit	EUR	350475	http://www.nealelab.is/uk-biobank	http://www.nealelab.is/uk-biobank
Medical measurements		EAS*	245630	1. https://pubmed.ncbi.nlm.nih.gov/34594039/ 2. https://pubmed.ncbi.nlm.nih.gov/38116116/	1. https://pheweb.jp/ 2. https://www.ebi.ac.uk/gwas/downloads
Medical measurements	Platelet	EUR	350474	http://www.nealelab.is/uk-biobank	http://www.nealelab.is/uk-biobank
Medical measurements		EAS*	241238	1. https://pubmed.ncbi.nlm.nih.gov/34594039/ 2. https://pubmed.ncbi.nlm.nih.gov/38116116/	1. https://pheweb.jp/ 2. https://www.ebi.ac.uk/gwas/downloads
Medical measurements	Blood urea nitrogen	EUR	344052	http://www.nealelab.is/uk-biobank	http://www.nealelab.is/uk-biobank
Medical measurements		EAS*	241382	1. https://pubmed.ncbi.nlm.nih.gov/34594039/ 2. https://pubmed.ncbi.nlm.nih.gov/38116116/	1. https://pheweb.jp/ 2. https://www.ebi.ac.uk/gwas/downloads
Medical measurements	Creatinine	EUR	344104	http://www.nealelab.is/uk-biobank	http://www.nealelab.is/uk-biobank
Medical measurements		EAS*	242881	1. https://pubmed.ncbi.nlm.nih.gov/34594039/ 2. https://pubmed.ncbi.nlm.nih.gov/38116116/	1. https://pheweb.jp/ 2. https://www.ebi.ac.uk/gwas/downloads
Medical measurements	Microalbumin in urine	EUR	108706	http://www.nealelab.is/uk-biobank	http://www.nealelab.is/uk-biobank
Medical measurements		EAS	92615	https://pubmed.ncbi.nlm.nih.gov/38116116/	https://www.ebi.ac.uk/gwas/downloads
Medical measurements	Uric Acid	EUR	343836	http://www.nealelab.is/uk-biobank	http://www.nealelab.is/uk-biobank
Medical measurements		EAS*	222020	1. https://pubmed.ncbi.nlm.nih.gov/34594039/ 2. https://pubmed.ncbi.nlm.nih.gov/38116116/	1. https://pheweb.jp/ 2. https://www.ebi.ac.uk/gwas/downloads
Medical measurements	Total bilirubin	EUR	342829	http://www.nealelab.is/uk-biobank	http://www.nealelab.is/uk-biobank
Medical measurements		EAS*	216956	1. https://pubmed.ncbi.nlm.nih.gov/34594039/ 2. https://pubmed.ncbi.nlm.nih.gov/38116116/	1. https://pheweb.jp/ 2. https://www.ebi.ac.uk/gwas/downloads
Medical measurements	Alanine aminotransferase	EUR	344136	http://www.nealelab.is/uk-biobank	http://www.nealelab.is/uk-biobank
Medical measurements		EAS*	243160	1. https://pubmed.ncbi.nlm.nih.gov/34594039/ 2. https://pubmed.ncbi.nlm.nih.gov/38116116/	1. https://pheweb.jp/ 2. https://www.ebi.ac.uk/gwas/downloads
Medical measurements	Aspartate aminotransferase	EUR	342990	http://www.nealelab.is/uk-biobank	http://www.nealelab.is/uk-biobank
Medical measurements		EAS*	242683	1. https://pubmed.ncbi.nlm.nih.gov/34594039/ 2. https://pubmed.ncbi.nlm.nih.gov/38116116/	1. https://pheweb.jp/ 2. https://www.ebi.ac.uk/gwas/downloads
Medical measurements	Gamma-glutamyltransferase	EUR	344104	http://www.nealelab.is/uk-biobank	http://www.nealelab.is/uk-biobank
Medical measurements		EAS*	226086	1. https://pubmed.ncbi.nlm.nih.gov/34594039/ 2. https://pubmed.ncbi.nlm.nih.gov/38116116/	1. https://pheweb.jp/ 2. https://www.ebi.ac.uk/gwas/downloads
Medical measurements	Alpha-fetoprotein	EAS	65360	https://pubmed.ncbi.nlm.nih.gov/38116116/	https://www.ebi.ac.uk/gwas/downloads
Medical measurements	Albumin	EUR	315268	http://www.nealelab.is/uk-biobank	http://www.nealelab.is/uk-biobank
Medical measurements		EAS*	213154	1. https://pubmed.ncbi.nlm.nih.gov/34594039/ 2. https://pubmed.ncbi.nlm.nih.gov/38116116/	1. https://pheweb.jp/ 2. https://www.ebi.ac.uk/gwas/downloads
Medical measurements	Forced expiratory flow	EUR	329404	http://www.nealelab.is/uk-biobank	http://www.nealelab.is/uk-biobank
Medical measurements		EAS	62901	https://pubmed.ncbi.nlm.nih.gov/38116116/	https://www.ebi.ac.uk/gwas/downloads
Medical measurements	Forced vital capacity	EUR	329404	http://www.nealelab.is/uk-biobank	http://www.nealelab.is/uk-biobank
Medical measurements		EAS	62901	https://pubmed.ncbi.nlm.nih.gov/38116116/	https://www.ebi.ac.uk/gwas/downloads
Medical measurements	FEV1 to FVC ratio	EAS	62901	https://pubmed.ncbi.nlm.nih.gov/38116116/	https://www.ebi.ac.uk/gwas/downloads
Medical measurements	Fasting glucose	EUR	314916	http://www.nealelab.is/uk-biobank	http://www.nealelab.is/uk-biobank
Medical measurements		EAS*	225951	1. https://pubmed.ncbi.nlm.nih.gov/34594039/ 2. https://pubmed.ncbi.nlm.nih.gov/38116116/	1. https://pheweb.jp/ 2. https://www.ebi.ac.uk/gwas/downloads
Medical measurements	Glycated haemoglobin	EUR	344182	http://www.nealelab.is/uk-biobank	http://www.nealelab.is/uk-biobank
Medical measurements		EAS*	163836	1. https://pubmed.ncbi.nlm.nih.gov/34594039/ 2. https://pubmed.ncbi.nlm.nih.gov/38116116/	1. https://pheweb.jp/ 2. https://www.ebi.ac.uk/gwas/downloads
Medical measurements	Total cholesterol	EUR	344278	http://www.nealelab.is/uk-biobank	http://www.nealelab.is/uk-biobank
Medical measurements		EAS*	228423	1. https://pubmed.ncbi.nlm.nih.gov/34594039/ 2. https://pubmed.ncbi.nlm.nih.gov/38116116/	1. https://pheweb.jp/ 2. https://www.ebi.ac.uk/gwas/downloads
Medical measurements	HDL cholesterol	EUR	315133	http://www.nealelab.is/uk-biobank	http://www.nealelab.is/uk-biobank
Medical measurements		EAS*	167585	1. https://pubmed.ncbi.nlm.nih.gov/34594039/ 2. https://pubmed.ncbi.nlm.nih.gov/38116116/	1. https://pheweb.jp/ 2. https://www.ebi.ac.uk/gwas/downloads
Medical measurements	LDL cholesterol	EUR	343621	http://www.nealelab.is/uk-biobank	http://www.nealelab.is/uk-biobank
Medical measurements		EAS*	165481	1. https://pubmed.ncbi.nlm.nih.gov/34594039/ 2. https://pubmed.ncbi.nlm.nih.gov/38116116/	1. https://pheweb.jp/ 2. https://www.ebi.ac.uk/gwas/downloads
Medical measurements	Triglyceride	EUR	343992	http://www.nealelab.is/uk-biobank	http://www.nealelab.is/uk-biobank
Medical measurements		EAS*	204282	1. https://pubmed.ncbi.nlm.nih.gov/34594039/ 2. https://pubmed.ncbi.nlm.nih.gov/38116116/	1. https://pheweb.jp/ 2. https://www.ebi.ac.uk/gwas/downloads

## Sheet: Table S3. Correlation analysis
	Supplementary Table S3
	Pearson's correlations (estimates and corresponding P-values and false discovery rates [FDR] ) between a single polygenic score (PGS) predictors and the percentage improvement in HRSD-17 scores from baseline to week 4.
	PRS predictors	rg with percentage of improvements at week 4
		Pooled data			VGHTP			NHRI
		Estimate	P-value	FDR	Estimate	P-value	FDR	Estimate	P-value	FDR
	Anorexia nervosa	-0.0108151	0.826134	0.936931	0.0522196	0.498851	0.868967	-0.0480238	0.454292	0.843518
	Antidepressant	-0.0578341	0.239755	0.786832	0.0712555	0.35581	0.8591	-0.107492	0.0931948	0.671002
	Attention deficit hyperactivity disorder	0.028364	0.564486	0.900979	-0.00583823	0.939769	0.985389	0.051393	0.423222	0.843518
	Autism spectrum disorder	0.0654457	0.183309	0.733236	0.0355673	0.645183	0.951313	0.0821005	0.200311	0.698417
	Bipolar disorder	0.055708	0.257502	0.794577	0.102075	0.185324	0.848718	0.0475707	0.458566	0.843518
	Cannabis use disorder	0.0757562	0.123358	0.733236	0.0619711	0.422082	0.865797	0.0955916	0.135696	0.675481
	Childhood trauma	-0.0391381	0.426495	0.869085	-0.0133204	0.863121	0.971011	-0.0650581	0.310494	0.843518
	Major depressive disorder	0.0223528	0.649798	0.900979	0.14236	0.0640401	0.768481	-0.0449684	0.483539	0.843518
	Obsessive-compulsive disorder	0.083079	0.0909772	0.733236	0.107744	0.161956	0.848718	0.0417633	0.515279	0.843518
	Panic disorder	-0.153456	0.00171685	0.162957	-0.0729787	0.344267	0.8591	-0.17561	0.00584899	0.631691
	Posttraumatic stress disorder	-0.0435407	0.376299	0.850338	-0.0792247	0.30444	0.8591	-0.0165192	0.796977	0.948783
	Schizophrenia	0.0456024	0.354097	0.850338	0.0243127	0.752984	0.967889	0.0677058	0.291171	0.843518
	Suicide attempt	-0.00589803	0.904649	0.957864	0.0855428	0.267367	0.8591	-0.0658297	0.304778	0.843518
	Tourette syndrome	-0.00930018	0.850178	0.936931	-0.0178574	0.817212	0.967889	-7.38446e-05	0.999082	0.999082
	Alcohol dependence	0.0279476	0.570218	0.900979	-0.0941087	0.222205	0.848718	0.0899163	0.160599	0.693789
	Age of initiation (regular)	0.0683757	0.164424	0.733236	0.0309745	0.688439	0.953504	0.0820712	0.200472	0.698417
	Cigarettes per day	-0.0521609	0.289092	0.806762	-0.0702035	0.362975	0.8591	-0.0286152	0.655815	0.896557
	Drinks per week	-0.0522653	0.288127	0.806762	-0.0537988	0.48594	0.868967	-0.030356	0.636338	0.889447
	Smoking cessation	-0.0161448	0.74297	0.928791	0.0416098	0.590055	0.951313	-0.0518949	0.418702	0.843518
	Smoking initiation	-0.0526474	0.284612	0.806762	0.0233983	0.761991	0.967889	-0.0902862	0.158878	0.693789
	Agreeableness	-0.0568684	0.247706	0.786832	-0.0348542	0.651826	0.951313	-0.0514816	0.422422	0.843518
	Conscientiousness	-0.0250565	0.610766	0.900979	0.00461093	0.952414	0.989045	-0.043516	0.49779	0.843518
	Extraversion	-0.0729749	0.13778	0.733236	-0.0122349	0.874179	0.973313	-0.0850732	0.184442	0.698417
	Openness to experience	-0.0301633	0.540035	0.900979	-0.0972117	0.207265	0.848718	0.0214348	0.738508	0.944392
	Neuroticism	-0.0311903	0.526321	0.900979	-0.076987	0.318345	0.8591	-0.0033809	0.958012	0.998231
	Life satisfaction	0.010277	0.834657	0.936931	0.0154284	0.841724	0.967889	0.0163146	0.799438	0.948783
	Loneliness	-0.014482	0.768647	0.93274	-0.144226	0.0605971	0.768481	0.0323521	0.614309	0.889447
	Positive affect	0.0208804	0.671472	0.900979	-0.0221377	0.77446	0.967889	0.0492307	0.443018	0.843518
	Education	-0.0213573	0.66442	0.900979	0.0689886	0.371359	0.8591	-0.0600736	0.349099	0.843518
	Pub or social club	-0.0335074	0.496042	0.900979	-0.107306	0.163679	0.848718	0.0268746	0.675525	0.9007
	Religious group	0.105385	0.031845	0.573211	0.110205	0.152528	0.848718	0.100935	0.115066	0.675481
	Sports club or gym	0.0903159	0.0660501	0.713341	0.132131	0.0858675	0.834647	0.061828	0.335179	0.843518
	Alzheimer's disease	-0.0434557	0.377233	0.850338	-0.0362817	0.638555	0.951313	-0.0519135	0.418535	0.843518
	Cortical surface area of cerebral cortex	-0.00047122	0.992364	0.992364	-0.0095639	0.901489	0.983442	0.0115158	0.857675	0.951781
	Cortical thickness of cerebral cortex	0.0614901	0.21128	0.786832	0.033022	0.669019	0.953504	0.0539117	0.400826	0.843518
	Parkison's disease	-0.0719606	0.143351	0.733236	0.0152077	0.843959	0.967889	-0.124131	0.0523146	0.671002
	Daytime naps	-0.0210466	0.669012	0.900979	-0.0528026	0.494064	0.868967	0.00129414	0.983921	0.998231
	Daytime sleepness	-0.0911028	0.0637157	0.713341	-0.162745	0.0339691	0.768481	-0.0376958	0.557053	0.859454
	Insomnia	-0.145257	0.00301771	0.162957	-0.114627	0.136635	0.848718	-0.138827	0.0298254	0.671002
	Long sleep	0.0152474	0.756793	0.928791	0.00977162	0.89936	0.983442	0.0318267	0.620074	0.889447
	Morning person	-0.0062269	0.89936	0.957864	0.0022848	0.97641	0.998224	-0.0366629	0.567916	0.863873
	Short sleep	-0.0429344	0.382988	0.850338	-0.0957728	0.2141	0.848718	-0.0248085	0.69921	0.92091
	Sleep duration	0.066313	0.177559	0.733236	0.130072	0.0909112	0.834647	0.0484866	0.44995	0.843518
	Brain-derived neurotrophic factor measurement	0.0153732	0.754851	0.928791	0.0718683	0.351678	0.8591	-0.000886301	0.988988	0.998231
	C-reactive protein	0.0322381	0.512513	0.900979	-0.0835459	0.278736	0.8591	0.092849	0.147333	0.691825
	Interleukin-10	-0.0511238	0.298801	0.806762	-0.143453	0.0620054	0.768481	-0.0112152	0.861352	0.951781
	Interleukin-12p70	-0.0756158	0.124057	0.733236	-0.0823444	0.285731	0.8591	-0.0677612	0.290776	0.843518
	Interleukin-13	-0.083629	0.0888498	0.733236	-0.0239763	0.756294	0.967889	-0.10298	0.107852	0.675481
	Interleukin-16	-0.12934	0.0083397	0.300229	-0.0943643	0.220947	0.848718	-0.156631	0.0141165	0.671002
	Interleukin-17	-0.0222124	0.651851	0.900979	-0.0291102	0.706299	0.953504	-0.0127094	0.843105	0.951781
	Interleukin-18	0.032161	0.513522	0.900979	-0.123586	0.108353	0.848718	0.11586	0.0702469	0.671002
	Interleukin-1-receptor antagonist	-0.0213156	0.665036	0.900979	-0.0405052	0.599971	0.951313	-0.0202891	0.752016	0.944392
	Interleukin-2-receptor antagonist	0.0695597	0.157222	0.733236	0.00112938	0.988338	0.998224	0.103433	0.106303	0.675481
	Interleukin-4	0.0281432	0.567522	0.900979	-0.0170725	0.825115	0.967889	0.0552918	0.38886	0.843518
	Interleukin-5	0.0344303	0.484246	0.900979	0.142667	0.0634636	0.768481	-0.0120182	0.851536	0.951781
	Interleukin-6	-0.0101123	0.837269	0.936931	0.0219353	0.776467	0.967889	-0.0406822	0.526223	0.843518
	Interleukin-7	0.0235358	0.632592	0.900979	0.1426	0.0635886	0.768481	-0.0443282	0.489794	0.843518
	Interleukin-8	-0.0124042	0.801087	0.936931	-0.129349	0.0927386	0.834647	0.0313263	0.625588	0.889447
	Interleukin-9	0.0179483	0.715439	0.913067	0.0608003	0.43092	0.865797	-0.0171466	0.789443	0.948783
	Lymphocyte count	-0.0177389	0.718618	0.913067	-0.0451037	0.559194	0.94364	-0.00414369	0.94855	0.998231
	Monocyte chemoattractant protein-1	-0.0662983	0.177655	0.733236	-0.056781	0.462057	0.865797	-0.0839549	0.190299	0.698417
	Neutrophil count	-0.0205931	0.675734	0.900979	-0.0211498	0.784273	0.967889	-0.00863578	0.893021	0.961452
	Tumor necrosis factor alpha	0.051314	0.297004	0.806762	0.157197	0.040636	0.768481	-0.0165294	0.796854	0.948783
	Atrial Fibrillation	0.0740073	0.132283	0.733236	0.0387297	0.616064	0.951313	0.0951314	0.137598	0.675481
	Coronary artery disease	0.00609195	0.90153	0.957864	-0.056433	0.464809	0.865797	0.057591	0.369411	0.843518
	Multisite chronic pain	-0.122987	0.0121625	0.328387	-0.111662	0.147146	0.848718	-0.119504	0.0618086	0.671002
	Type 2 diabetes	-0.00936718	0.849111	0.936931	0.0215998	0.779799	0.967889	-0.043019	0.502717	0.843518
	Stroke	0.0794215	0.106178	0.733236	-0.029276	0.704704	0.953504	0.135081	0.0345814	0.671002
	Cardioembolic stroke	0.0417309	0.396478	0.850338	-0.0604127	0.433869	0.865797	0.108077	0.0914187	0.671002
	Ischemic stroke	0.0795299	0.105701	0.733236	0.0147518	0.848579	0.967889	0.11909	0.0627242	0.671002
	Large artery stroke	0.0926707	0.0592664	0.713341	0.0929657	0.227897	0.848718	0.0954778	0.136164	0.675481
	Small vessel stroke	0.00103786	0.983183	0.992364	-0.0590287	0.444493	0.865797	0.0479125	0.45534	0.843518
	Height	0.040599	0.409422	0.850338	0.074788	0.332405	0.8591	0.00813945	0.899136	0.961452
	Body Weight	0.0576312	0.24141	0.786832	0.0308054	0.690052	0.953504	0.0842994	0.18848	0.698417
	Body mass index	0.0178084	0.717562	0.913067	0.0371929	0.630144	0.951313	0.0147656	0.818131	0.951781
	Body fat rate	0.0324257	0.510061	0.900979	0.00648855	0.933075	0.985389	0.0412276	0.520686	0.843518
	Waist circumference	0.0599849	0.222693	0.786832	0.0964567	0.210831	0.848718	0.0483838	0.450912	0.843518
	Hip circumference	0.0934002	0.0572856	0.713341	0.000622704	0.99357	0.998224	0.138712	0.0299624	0.671002
	Waist-to-hip ratio	-0.0100852	0.8377	0.936931	0.096593	0.210184	0.848718	-0.0573028	0.371816	0.843518
	Bone density T-score	0.0109629	0.823797	0.936931	0.00802812	0.917246	0.985389	0.0524554	0.413688	0.843518
	Bone density Z-score	0.017883	0.716429	0.913067	0.0407447	0.597815	0.951313	0.0470601	0.463408	0.843518
	Diastolic blood pressure	-0.0743865	0.130306	0.733236	-0.0602339	0.435233	0.865797	-0.0678381	0.290227	0.843518
	Systolic blood pressure	-0.0254158	0.605658	0.900979	-0.0170678	0.825161	0.967889	-0.0110272	0.863654	0.951781
	Heart rate	-0.111431	0.0231924	0.500956	-0.117589	0.126719	0.848718	-0.108792	0.0892802	0.671002
	White blood cell	-0.0578542	0.239591	0.786832	-0.0770784	0.317769	0.8591	-0.0349282	0.586384	0.879576
	Red blood cell	-0.0628771	0.201142	0.775832	-0.0591226	0.443767	0.865797	-0.062551	0.329548	0.843518
	Hemoglobin	-0.0412006	0.402511	0.850338	-0.064207	0.405499	0.865797	-0.0310003	0.629191	0.889447
	Hematocrit	-0.00262412	0.957496	0.992364	-0.0688777	0.37213	0.8591	0.0203389	0.751426	0.944392
	Platelet	0.0367602	0.455151	0.900979	-0.0674959	0.381822	0.8591	0.0876434	0.171483	0.698417
	Blood urea nitrogen	0.00478944	0.922508	0.96729	0.0564134	0.464965	0.865797	-0.00157982	0.980373	0.998231
	Creatinine	-0.0111884	0.820234	0.936931	-0.0802955	0.29793	0.8591	0.0399979	0.53321	0.843518
	Microalbumin in urine	-0.0407149	0.408086	0.850338	-0.0676777	0.380538	0.8591	-0.0298138	0.642379	0.889447
	Uric Acid	-0.0249986	0.611591	0.900979	0.0407589	0.597687	0.951313	-0.0613476	0.338955	0.843518
	Total bilirubin	-0.0679708	0.166943	0.733236	-0.000171979	0.998224	0.998224	-0.0977963	0.126864	0.675481
	Alanine aminotransferase	0.0315575	0.52146	0.900979	-0.0167188	0.828681	0.967889	0.0566107	0.377629	0.843518
	Aspartate aminotransferase	-0.0011918	0.980689	0.992364	-0.0538189	0.485777	0.868967	0.0473331	0.460816	0.843518
	Gamma-glutamyltransferase	0.027801	0.572243	0.900979	-0.0144754	0.851384	0.967889	0.0461359	0.472245	0.843518
	Alpha-fetoprotein	0.0018031	0.970787	0.992364	0.00662102	0.931712	0.985389	-0.00137537	0.982912	0.998231
	Albumin	-0.0458965	0.350998	0.850338	0.0690639	0.370836	0.8591	-0.110002	0.0857575	0.671002
	Forced expiratory flow	0.046215	0.347663	0.850338	0.093268	0.226381	0.848718	0.0112238	0.861247	0.951781
	Forced vital capacity	0.0284157	0.563776	0.900979	0.0307486	0.690594	0.953504	0.0204452	0.75017	0.944392
	FEV1 to FVC ratio	0.0425094	0.387719	0.850338	0.070177	0.363157	0.8591	0.0394426	0.538914	0.843518
	Fasting glucose	-0.0359125	0.465621	0.900979	-0.0800839	0.299209	0.8591	-0.00881629	0.890799	0.961452
	Glycated haemoglobin	-0.0216215	0.660527	0.900979	0.0465186	0.546921	0.93758	-0.0615591	0.33729	0.843518
	Total cholesterol	0.0254405	0.605308	0.900979	-0.155739	0.0425606	0.768481	0.127574	0.0460655	0.671002
	HDL cholesterol	0.00632371	0.897803	0.957864	0.0354237	0.646518	0.951313	0.0179465	0.779867	0.948783
	LDL cholesterol	0.0456604	0.353484	0.850338	-0.110117	0.152858	0.848718	0.12975	0.0424468	0.671002
	Triglyceride	-0.0826221	0.092775	0.733236	-0.204894	0.00735602	0.768481	-0.0272573	0.671171	0.9007

## Sheet: Table S4. glmmLasso
	Supplementary Table S4
	Final models and estimates based on generalized linear mixed models with L1-penalty (GLMMLasso)
	Predictors	Pooled Analysis			VGHTP			NHRI
		Estimate	Std. Error	P-value	Estimate	Std. Error	P-value	Estimate	Std. Error	P-value
	(Intercept)	27.3573	0.924669	2.2614e-192	42.3273	1.21548	1.07545e-265	23.211	1.13743	1.4648e-92
	Week	3.69113	0.010652	0	2.04505	0.0271163	0	3.99149	0.0115832	0
	Age	-0.278702	0.111178	0.0121827	-0.25604	0.135614	0.0590257	-0.264054	0.182127	0.147105
	Sex	-6.10295	2.15381	0.00460326	-5.27739	2.68621	0.0494579	0	NA	NA
	Age and sex interaction	0.533331	0.131759	5.17065e-05	0.512029	0.176821	0.0037825	0.507058	0.20427	0.0130538
	Citalopram	2.67416	2.42635	0.270404	0	NA	NA	NA	NA	NA
	Escitalopram	9.6688	3.72855	0.00950921	NA	NA	NA	5.9454	2.38668	0.0127357
	Paroxetine	3.80857	2.1937	0.0825386	NA	NA	NA	NA	NA	NA
	Baseline HRSD-17 scores	0.923953	0.214776	1.69316e-05	0.677704	0.345271	0.0496677	0.898992	0.276025	0.00112628
	Baseline dose (DDD)	0	NA	NA	-17.6287	9.92695	0.0757594	0	NA	NA
	Number of depressive episodes	-0.92019	0.826193	0.265377	0	NA	NA	0	NA	NA
	Anorexia nervosa	0	NA	NA	0	NA	NA	0	NA	NA
	Antidepressant	0	NA	NA	1.04025	1.31119	0.427565	0	NA	NA
	Attention deficit hyperactivity disorder	0	NA	NA	0	NA	NA	0	NA	NA
	Autism spectrum disorder	0	NA	NA	0	NA	NA	0	NA	NA
	Bipolar disorder	0	NA	NA	0	NA	NA	0	NA	NA
	Cannabis use disorder	0	NA	NA	0	NA	NA	0	NA	NA
	Childhood trauma	0	NA	NA	0	NA	NA	0	NA	NA
	Major depressive disorder	0	NA	NA	2.76318	1.46451	0.0591929	0	NA	NA
	Obsessive-compulsive disorder	0	NA	NA	3.06193	1.36866	0.025275	0	NA	NA
	Panic disorder	-2.13982	0.891532	0.0163878	-2.1908	1.26043	0.0821876	0	NA	NA
	Posttraumatic stress disorder	0	NA	NA	0	NA	NA	0	NA	NA
	Schizophrenia	0	NA	NA	0	NA	NA	0	NA	NA
	Suicide attempt	0	NA	NA	0	NA	NA	0	NA	NA
	Tourette syndrome	0	NA	NA	0	NA	NA	0	NA	NA
	Alcohol dependence	0	NA	NA	-2.98553	1.33257	0.0250631	0	NA	NA
	Age of initiation (regular)	0	NA	NA	0	NA	NA	0	NA	NA
	Cigarettes per day	0	NA	NA	0	NA	NA	0	NA	NA
	Drinks per week	0	NA	NA	0	NA	NA	0	NA	NA
	Smoking cessation	0	NA	NA	0	NA	NA	0	NA	NA
	Smoking initiation	0	NA	NA	0	NA	NA	0	NA	NA
	Agreeableness	0	NA	NA	0	NA	NA	0	NA	NA
	Conscientiousness	0	NA	NA	0	NA	NA	0	NA	NA
	Extraversion	-1.92037	0.87869	0.0288528	0	NA	NA	0	NA	NA
	Openness to experience	0	NA	NA	0	NA	NA	0	NA	NA
	Neuroticism	0	NA	NA	-1.71383	1.64948	0.298799	0	NA	NA
	Life satisfaction	0	NA	NA	0	NA	NA	0	NA	NA
	Loneliness	0	NA	NA	0	NA	NA	0	NA	NA
	Positive affect	0	NA	NA	0	NA	NA	0	NA	NA
	Education	0	NA	NA	0	NA	NA	0	NA	NA
	Pub or social club	0	NA	NA	-4.3322	1.31763	0.00100943	0	NA	NA
	Religious group	0	NA	NA	2.1222	1.33582	0.112132	0	NA	NA
	Sports club or gym	0	NA	NA	2.48118	1.36273	0.0686462	0	NA	NA
	Alzheimer's disease	0	NA	NA	0	NA	NA	0	NA	NA
	Cortical surface area of cerebral cortex	0	NA	NA	0	NA	NA	0	NA	NA
	Cortical thickness of cerebral cortex	0	NA	NA	0	NA	NA	0	NA	NA
	Parkison's disease	0	NA	NA	0	NA	NA	-1.81902	1.16593	0.118725
	Daytime naps	0	NA	NA	0	NA	NA	0	NA	NA
	Daytime sleepness	0	NA	NA	-1.56619	1.33234	0.239786	0	NA	NA
	Insomnia	-2.15872	0.914839	0.018291	-1.19357	1.51843	0.431836	-2.69744	1.13739	0.0177112
	Long sleep	0	NA	NA	0	NA	NA	0	NA	NA
	Morning person	0	NA	NA	0	NA	NA	0	NA	NA
	Short sleep	0	NA	NA	0	NA	NA	0	NA	NA
	Sleep duration	0	NA	NA	1.5721	1.42236	0.269041	0	NA	NA
	Brain-derived neurotrophic factor measurement	0	NA	NA	0.906218	1.34407	0.500162	0	NA	NA
	C-reactive protein	0	NA	NA	0	NA	NA	0	NA	NA
	Interleukin-10	0	NA	NA	-1.95277	1.46191	0.181626	0	NA	NA
	Interleukin-12p70	-0.79824	0.895895	0.37293	0	NA	NA	0	NA	NA
	Interleukin-13	0	NA	NA	0	NA	NA	0	NA	NA
	Interleukin-16	-2.11235	0.873351	0.015577	-1.83162	1.38429	0.185786	0	NA	NA
	Interleukin-17	0	NA	NA	0	NA	NA	0	NA	NA
	Interleukin-18	0	NA	NA	-0.450893	1.38214	0.744251	2.21208	1.17204	0.0591104
	Interleukin-1-receptor antagonist	0	NA	NA	0	NA	NA	0	NA	NA
	Interleukin-2-receptor antagonist	0	NA	NA	0	NA	NA	0	NA	NA
	Interleukin-4	0	NA	NA	0	NA	NA	0	NA	NA
	Interleukin-5	0	NA	NA	1.95963	1.6118	0.224061	0	NA	NA
	Interleukin-6	0	NA	NA	3.61297	1.34784	0.00735	0	NA	NA
	Interleukin-7	0	NA	NA	3.62003	1.84677	0.0499733	0	NA	NA
	Interleukin-8	0	NA	NA	-3.27132	1.37627	0.0174565	0	NA	NA
	Interleukin-9	0	NA	NA	0	NA	NA	0	NA	NA
	Lymphocyte count	0	NA	NA	0	NA	NA	0	NA	NA
	Monocyte chemoattractant protein-1	0	NA	NA	0	NA	NA	0	NA	NA
	Neutrophil count	0	NA	NA	0	NA	NA	0	NA	NA
	Tumor necrosis factor alpha	0	NA	NA	-1.51628	1.49119	0.309236	0	NA	NA
	Atrial Fibrillation	0	NA	NA	0	NA	NA	0	NA	NA
	Coronary artery disease	0	NA	NA	0	NA	NA	0	NA	NA
	Multisite chronic pain	-0.545494	0.923537	0.55475	0	NA	NA	0	NA	NA
	Type 2 diabetes	0	NA	NA	0	NA	NA	0	NA	NA
	Stroke	1.01927	1.62435	0.530334	0	NA	NA	1.65366	2.19601	0.451432
	Cardioembolic stroke	0	NA	NA	0	NA	NA	0	NA	NA
	Ischemic stroke	1.04393	1.60944	0.516575	0	NA	NA	1.21373	2.13688	0.570042
	Large artery stroke	0	NA	NA	0	NA	NA	0	NA	NA
	Small vessel stroke	0	NA	NA	0	NA	NA	0	NA	NA
	Height	0	NA	NA	0	NA	NA	0	NA	NA
	Body Weight	0	NA	NA	0	NA	NA	0	NA	NA
	Body mass index	0	NA	NA	0	NA	NA	0	NA	NA
	Body fat rate	0	NA	NA	0	NA	NA	0	NA	NA
	Waist circumference	0	NA	NA	1.40941	1.75742	0.422568	0	NA	NA
	Hip circumference	1.74962	0.891371	0.049665	0	NA	NA	1.97932	1.12698	0.0790368
	Waist-to-hip ratio	0	NA	NA	2.14624	1.67255	0.199416	0	NA	NA
	Bone density T-score	0	NA	NA	0	NA	NA	0	NA	NA
	Bone density Z-score	0	NA	NA	0	NA	NA	0	NA	NA
	Diastolic blood pressure	0	NA	NA	0	NA	NA	0	NA	NA
	Systolic blood pressure	0	NA	NA	0	NA	NA	0	NA	NA
	Heart rate	0	NA	NA	-2.43815	1.32767	0.0662959	0	NA	NA
	White blood cell	0	NA	NA	0	NA	NA	0	NA	NA
	Red blood cell	0	NA	NA	0	NA	NA	0	NA	NA
	Hemoglobin	0	NA	NA	0	NA	NA	0	NA	NA
	Hematocrit	0	NA	NA	0	NA	NA	0	NA	NA
	Platelet	0	NA	NA	0	NA	NA	0	NA	NA
	Blood urea nitrogen	0	NA	NA	0	NA	NA	0	NA	NA
	Creatinine	0	NA	NA	0	NA	NA	0	NA	NA
	Microalbumin in urine	0	NA	NA	0	NA	NA	0	NA	NA
	Uric Acid	0	NA	NA	0	NA	NA	0	NA	NA
	Total bilirubin	-1.03326	0.880295	0.240491	0	NA	NA	0	NA	NA
	Alanine aminotransferase	0	NA	NA	0	NA	NA	0	NA	NA
	Aspartate aminotransferase	0	NA	NA	0	NA	NA	0	NA	NA
	Gamma-glutamyltransferase	0	NA	NA	0	NA	NA	0	NA	NA
	Alpha-fetoprotein	0	NA	NA	0	NA	NA	0	NA	NA
	Albumin	0	NA	NA	0	NA	NA	0	NA	NA
	Forced expiratory flow	0	NA	NA	0	NA	NA	0	NA	NA
	Forced vital capacity	0	NA	NA	0	NA	NA	0	NA	NA
	FEV1 to FVC ratio	0	NA	NA	0	NA	NA	0	NA	NA
	Fasting glucose	0	NA	NA	0	NA	NA	0	NA	NA
	Glycated haemoglobin	0	NA	NA	0	NA	NA	0	NA	NA
	Total cholesterol	0	NA	NA	-0.606818	1.46104	0.677898	0	NA	NA
	HDL cholesterol	0	NA	NA	0	NA	NA	0	NA	NA
	LDL cholesterol	0	NA	NA	0	NA	NA	0	NA	NA
	Triglyceride	0	NA	NA	-1.66352	1.33447	0.212553	0	NA	NA
